# Supplementary material for: Assessing the health status of migrants upon arrival in Europe: a systematic review of the adverse impact of migration journeys
Source: Global Health. 2024 Sep 27;20:69. doi: 10.1186/s12992-024-01075-3 (PMC11438409; doi:10.1186/s12992-024-01075-3)
Supplement: Supplementary file 2 — Additional file 2: Table S3: General characteristics of included studies. [file 12992_2024_1075_MOESM2_ESM.xlsx]

## Sheet: Table S3
Title	First Author	Publication year	Journal	Study design (qualitative, quantitative, mix)	Study design (cross-sectional, longitudinal)	Data collection (population-based survey, opportunistic sample, secondary data)	Study setting	Organization(s) involved	Period of data collection	Who collected data	Language for data collection	EU country in which the study was conducted	Type of database	Informed consent	Sample size	N females	N males	Age (children, adults, mean/range)	If children, accompanied/ unaccompanied	Vulnerability (pregnancy, disability)	Level of education	Occupation	Definition of migrants (asylum seekers, refugees, undocumented, other)	Country of origin	Partnering Status	Legal status and planned next steps	Time since arrival (mean/median, min-max)	Reason of migration	Travel duration (mean/median, min-max)	Journey type (ground, sea, flight)	Journey route (Balkans, Central Mediterranean…)	Risk factors journey (categories: trauma, violence…)	Specify results for risk factors journey	Specify results for risk factors journey (long version)	How they measured them (open questions, tools)	Specify tool (acronimo)	Perpetrator of violence	Health outcomes (categories)	Specify results for health outcomes	How they measured them (open questions, tools)	Specify tool (acronimo)	Formally assessed association (yes/no)	How they formally assessed the association (bivariate analysis, models)	Results for the association (free text)	Results of the study
A crisis of protection and safe passage: violence experienced by migrants/ refugees travelling along the Western Balkan corridor to Northern Europe	Arsenijević	2017	Conflict and Health	Mix	cross-sectional	Population-based	Mobile mental health clinics in Belgrade, Subotica, Presevo and Sid	Médecins sans Frontierès (MSF)	July 2015 to June 2016	psychologists supported by cultural mediators	mediators spoke the languages of the migrants/refugees and were from similar cultural backgrounds	Serbia	Standardized data base (Microsoft Excel)	Record review study with anonymized data, informed patient consent does not apply	992	302	690	5–17 years: 121 (12%) 18–64 years: 856 (86%) ≥ 65 years: 15 (2%)	Unaccompanied minors 41 (29%)	28 single parents with a minor (20%) 25 pregnant woman (18%) 20 disabled (14%) 18 known mental illness (13%) 10 elderly > 65 years (7%)	-	-	migrants/refugees	Syria 454 (46%) Afghanistan 257 (26%) Iraq 90 (9%) Morocco 48 (5%) Iran 41 (4%) Others 102 (10%) (Greece, Iran, Libya, Montenegro, Syria, Turkey)	-	-	-	-	median 30 days IQR 30–120	Ground	Balkans	types of traumatic events, if the events involved violence, type and location of physical trauma (if any), country where the incidents took place, perpetrators of violence	migrants experienced a total of 383 traumatic events 247 (64%) individuals experienced one event 87 (23%) experienced two events 49 (13%) experienced 3+ events 270 (27%) indviduals experienced violent events during their journey	physical violence by authorities: n = 138 ill treatment by smugglers/others: n = 105 incarceration/kidnapping: n = 62 physical violence by community: n = 52 discrimination/racism/exclusion: n = 31 witnessed violence/killing: n = 21 saw dead bodies/corpses: n = 20 received threats: n = 12 famili killed/missing: n = 9 life threatening event: n = 8 forced to flee/IDP: n = 6 financial concerns: n = 5	routine questionnaire filled out by psychologists	-	State/Police 144 (65%) Community 50 (22%) Mafia 26 (12%) Other (Fellow travelers, family members, smugglers) 3 (1%)	Prevalence of mental health symptoms: anxiety, adjustment/acute reactions, depression, psychotic disorders, PTSD and behavioural problems	83% had mental health symptoms 29% anxiety 26% adjustment/acute reactions 16% depression 5% psychotic disorders 5% PTSD 4% behavioural problems	routine questionnaire	-	no	-	-	Nearly one-in-three migrants experienced violence, including physical trauma, along their journeys; this is a crisis of protection and safe passage
“I feel like I am less than other people”: Health-related vulnerabilities of male migrants travelling alone on their journey to Europe	Arsenijević	2018	Social Science & Medicine	Qualitative	cross-sectional	Opportunistic sample	Parks near the train station, Belgrade	Médecins sans Frontierès (MSF)	July 17th to 30th 2017	male cultural mediators and a female researcher	Dari, Pashto, Urdu, Arabic, English	Serbia	Audio-recorded in-depth interviews transcribed verbatim by a dedicated transcriber	Written informed consent was given by all participants	30	0	30	mean 23.3 years	Unaccompanied minors 6 (25%)	-	18 no education 2 primary school 8 high school 2 university degree	-	male migrants travelling alone	Afghanistan n = 19 Algeria n = 3 Iraq n = 3 Pakistan n = 2 Syria n = 2 Morocco n = 1	-	-	median: 8 months, min-max: 2days-30 months	insecurity, political instability, religious and ethnic tensions	Median 12 months, min-max [6-60]	Ground	Balkans	traumatic events/experiences during the journey, feelings about the journey, the home and host country	-	insufficient food, water, shelter lack of sanitation, overcrowding crossing the border: expulsions, deportations, detention, pushback physical violence	flexible topic guides with open-ended questions	-	-	Feelings of hopelessness, extreme desperation, lack of self-value and self-esteem psychosomatic symptoms: headaches, tremors and heart palpitations coping mechanisms: positive feeling or substance abuse and self-harm.	-	thematic content analysis; a code was attached to statements from the transcripts in order to structure the data	-	no	-	-	Migration-related circumstances of male migrants travelling alone to Europe represent a cumulative exposure to traumatic events
Syrian refugees in Greece: experience with violence, mental health status, and access to information during the journey and while in Greece	Ben Farhat	2018	BMC Medicine	Mix	cross-sectional	Population-based	6 temporary settlements: Ritsona, Katsikas camps and hotels in Athens	Médecins Sans Frontières France (MSF)	29 November 2016 to 6 February 2017	interviewers and qualitative research coordinator with the assistance of translators	-	Greece	Quantitative data were collected on paper and entered into the RedCap software	Study participants provided verbal informed consent for participation and audio-recording of IDIs and FGDs. For participants willing to participate but refusing to be recorded, interviews were conducted without recording. Participants were assigned a unique study identification number to ensure confidentiality and anonymity	728 (42 for qualitative study)	296	432	median 18 years, IQR 7–30	316 children under 15 years of age	-	none 32 (8.2%) primary 94 (24.0%) secondary 178 (45.4%) tertiary 88 (22.5%) unknown 20	-	refugees	Syria	Single 161 (41.4%) Married/union 224 (57.6%) Separated/divorced 1 (0.3%) Widowed 3 (0.8%) Unknown 23	Procedure initiated: Asylum in Greece 95 Relocation 412 Reunification 171 None 3 Don’t know 22 Status of procedure: Don’t know/in progress 439 Accepted 28 Rejected 3 Considered had received necessary information about: Legal assistance 135 Procedure for asylum 158 Access to healthcare 557	-	-	-	-	-	Violence experienced from country of origin to current settlement	during the journey, 235 individuals (32.3%) experienced at least one violent event while in Turkey or Greece, between kidnapping, tear gas, bomb, physical torture, trauma (mental shock from witnessing severely distressing events), weapon use, sexual violence, beating or other	types of violence experienced: beatings: 65 in Turkey, 37 in Greece threats: 23 in Turkey, 6 in Greece traumatized: 21 in Turkey, 0 in Greece sexual violence: 0 tear gas: 3 in Greece other: 96 in Turkey, 10 in Greece	in-depth interviews (IDIs)	interviewer-administered questionnaire	Police/army 144 in Turkey, 23 in Greece Smugglers 37 in Turkey, 0 in Greece Other refugees 1 in Turkey, 21 in Greece Local population 10 in Turkey, 5 in Greece Others 2 in Turkey, 4 in Greece	symptoms of anxiety, depression, and post-traumatic stress disorder	261 (78.6%) of screened screened positive for anxiety disorder morbidity	pre-validated anxiety disorder screen questionnaire	refugee health screener RHS-15	yes	bivariate analysis	In Ioannina refugees who had travelled for more than 2 months had higher prevalence of anxiety	The study highlights high levels of violence experienced by Syrian refugees during their journeys and while seeking protection in Greece, including violence perpetrated by state authorities
Medical check-up of newly arrived unaccompanied minors: A dedicated pediatric consultation service in a hospital	Bergevin	2021	Archives de pédiatrie	Quantitative	cross-sectional	Population-based	medical consultation service in hospital	pediatric resident association (Association des Juniors en Pédiatrie), France Terre d'Asile	September 1, 2017 to September 30, 2018	medical staff with the help of a translator from France Terre d'Asile	-	France	Hospital PCS computer software	Patients were asked whether they were unopposed to the collection of data and if they refused, they were excluded	107	12	95	15 years, IQR 14−16	unaccompanied	-	illiterate 28 (26%)	-	unaccompanied minors (UMs) seeking asylum	67 (63%) sub-Saharan Africa (Guinea, Mali, Congo, Sudan, Ivory Coast, Ethiopia, and Senegal) 14 (10%) northern Africa (Morocco, Tunisia, Algeria) 26 (20%) Afghanistan, Pakistan, Bangladesh	-	-	median time to the first consultation in France was 2 months (IQR, 0−5) and 7 months (IQR, 3−16) since the start of migration	24% family conflict 21% war 21% economic reasons 13% to study	Median 6 months (IQR 2−13) via Turkey median 10 months (IQR 4-13)	ground, sea, flight median number of countries crossed 4 (IQR 3-5)	7% took a direct route 24% used the western Mediterranean route 46% used the central Mediterranean route (through Libya) 20% used the eastern Mediterranean route 4% used an unknown route	Damage and difficulties in migration routes experienced by migrants	82% took a lifeboat 62% were victims of physical violence 7% were sexually assaulted 32% had been in forced labor 37% had been in prison	-	Consultation: the migration and medical history was collected with the help of a translator	-	-	Infectious Diseases, Post Traumatic Stress Disorder, tension headache, hemoglobinopathy, arterial hypertension, underweight-overweight-obese, pregnancy	87% had at least one medical diagnosis 35% PTSD 1/11 were pregnant for non-communicable diseases: 21% had tension headache, 7/64 had hemoglobinopathy, 19/67 had arterial hypertension, 2/61 were underweight, 13/61 were overweight/obese for infectious diseases: 1/89 tuberculosis, 20/89 latent tuberculosis, 12/55 schistosomiasis, 7/90 active HBV, 4/83 malaria, 5/32 intestinal parasitosis, 1/45 HIV, …	physical examination and laboratory tests during the COPEMI (consultation for migrant kids) check-up	Posttraumatic stress disorder was diagnosed when depression was associated with intrusion/arousal/avoidance or with the Child Revised Impact of Events Scale (CRIES-13) score; BMI scales of the International Obesity Task Force were used to determine underweight, overweight, or obesity	no	-	-	unaccompanied minors are particularly vulnerable and crossing through Libya constitutes a high risk of violence, imprisonment and forced labor
Quantitative survey on health and violence endured by refugees during their journey and in Calais, France	Bouhenia	2017	Int Health	Quantitative	cross-sectional	population-based	disordered refugee camp named "the jungle"	Médecins sans Frontierès (MSF)	24 November to 7 December 2015	pairs of interviewer, each speaking at least one of the languages spoken in the camp	Arabic, Dari, Pashtu, Urdu, French, Farsi, Kurdish, Amharic	France	-	Oral informed consent by the participant or their guardian	425	404	21	median 25 years, IQR 21–30	4% of the participants were less than 15 years of age	-	none 19.4% primary 20.7% secondary 35.0% tertiary 24.9%	student 19.2%, retail 15.7%, agriculture 13.3%, construction 9.6%, none 15.0%, other 17.0%, the others <5%	refugee was defined as a person living in the Jungle who had fled his country of origin, regardless of the official political status afforded to that person	Sudan 33.3% Afghanistan 18.3% Iraq 12.8% Iran 11.5% Syria 7.3% Eritrea 6.9% Pakistan 3.0% Ethiopia 1.7% Egypt 0.7% Kuwait 0.4% Other 3.2%	Single 67.8% (62.6–72.6) Married 31.4% (26.7–36.5) Divorced 0.5% (0.1–2.2) Widowed 0.3% (0.0–1.6)	Know how to apply for asylum in France (N=425) Yes 29.0% (24.0–34.6) Application for asylum (N=425) Yes 8.3% (5.5–12.3) If yes, in which country? France 79.4% (60.3–90.7) Italy 8.6% (2.8–23.5) Malta 2.7% (0.3–18) Other 9.3% (2.7–27.7) Asylum (N=425) Asylum given 1.6% (0.6–4.2) Awaiting ruling 5.4% (3.1–9.1) Asylum rejected 0.6% (0.2–1.8) Planned next steps (N=425) Stay in France 12.0% (8.6–16.4) …	median 58 days (IQR 28–90)	-	median 100 days (IQR 41–498); for refugees coming from Africa, median 399 days (IQR 110–741), from Middle East median 46 days [IQR 20–96] or Asia median 90 days [IQR 54–372]) duration of stay in Libya median 180 days (IQR 60-490)	ground, sea	the first starting from Sudan and the Horn of Africa, passing through Libya and into Italy, and the second passing from South Asia and the Middle East through Turkey, the Balkans and Germany	type and place of violence during the journey and in Calais	65.6% encountered violence at least once during the journey and in Calais 45.7% assault and battery 35.8% detention 26.9% tear gas 14.2% repeated violence with forced detention	30.8% experienced violence in Libya, 25.3% in Calais, 9.9% in Iran, 8.2% in Sudan, 6.9% in Bulgaria	interviewed in person in his own language, standardized questionnaires	-	-	medical problems (upper respiratory, lower respiratory, gastrointestinal, trauma)	61.4% of refugees reported at least one medical problem during the journey (among them, 44.4% upper respiratory condition, 19.1% lower respiratory tract infection, 7.4% gastrointestinal condition, 6.6% traumatic injury) 16.6% reported multiple health complaints	participants self-reports	-	no	-	-	Refugees show heterogeneous paths and high rates of violence during their journey, with some under-reporting of important events
Mental health and resilience among Eritrean refugees at arrival and one-year post-registration in Switzerland: a cohort study	Chernet	2021	BMC Res Notes	Quantitative	longitudinal	Population-based	refugee centers in Basel-land and Basel-stadt cantons	Swiss Tropical and Public Health Institute	February 2016 to November 2016	first author	Tigrigna and English	Switzerland	On paper-based forms subsequently entered into spreadsheets and EpiInfo version 7 (Centers for Disease Control and Prevention, CDC, 1600 Clifton Road Atlanta, USA) using double data entry	A written informed consent was collected from all voluntary participants of the study	107 (48 of them for follow-up)	12	95	median 25 (IQR 21–29)	-	-	primary 44 (41.4%) secondary 51 (47.7%) tertiary 12 (11.2%)	-	Refugees and asylum seekers	Eritrea	Single 73 (68.2%) Married 33 (30.8%) Divorced 1 (0.9%)	Current status of residence permit (legal status) (N = 48): Refugee status granted 12 (25.0%) Temporarily admitted 8 (16.7%) Asylum application in process 28 (58.3%) New residence permit within one year (N = 48): Yes 9 (18.8%) No 39 (81.3%)	newly arrived [2014-2015] refugees and migrants from Eritrea; in one year follow-up	-	Median (IQR) months 8.5 (7.0–16.0) median duration of stay in transit countries: 3 months (IQR 1.5-5) in Ethiopia, 5 months (IQR 2-9) in Sudan, 2 months (IQR 1.3-3) in Libya, 0.3 months (IQR 0-0) in Italy	-	-	detention or prison experience during transit experienced death of someone along the migration route	18 (37.5%) experienced detention/prison during transit (1 in Egypt, 4 in Ethiopia, 11 in Libya, 2 in Sudan) 28 (58.3%) experienced death of someone along the migration route	-	questionnaire on experiences during migration	-	-	Alcohol use, Somatic symptoms, Anxiety disorder, Depression, Post-trauma stress disorder, Resilience	for alcohol use: no risk for 40 (37.4%), low risk for 48 (44.9%), risk/hazardous for 18 (16.8%), high risk for 1 (0.9%) moderate and above somatic symptoms for 11 (10.3%) moderate and above anxiety disorder for 11 (10.3%) moderate and above depression for 16 (15.0%) PTSD symptoms for 52 (48.6%) resilience: low for 6 (5.6%), moderate for 37 (34.6%), high for 64 (59.8%)	standardized questionnaires	Alcohol Use Disorders Identification Test (AUDIT) Patient Health Questionnaire Somatic Anxiety and Depression Syndrome (PHQ-SADS) Patient Health Questionnaire-15 (PHQ-15) Generalized Anxiety Disorder-7 (GAD-7) Patient Health Questionnaire-9 (PHQ-9) Post-Traumatic Stress Disorder Check List-Civilian Version (PTSD-CL-S) 14-Item Resilience Scale (RS-14)	no	-	-	Study limited by the reduced sample size and self-reported nature of important information
Mental health and trauma in asylum seekers landing in Sicily in 2015: a descriptive study of neglected invisible wounds	Crepet	2017	Conflict and Health	Quantitative	cross-sectional	Population-based	asylum seekers centers in Ragusa	Médecins sans Frontières (MSF), Italian Ministry of Health, Medici per i Diritti Umani (Italian NGO present in the same geographical area), UNHCR, Save the Children, IOM	October 2014 to December 2015	psychologists, cultural mediators	Mandinga, Bambarà, Poular, Soninke, Wolof, Bangla, Urdu, Farsi, Arabic, Tigrigna, Somalian.	Italy	Data were recorded by the MSF psychologists during each consultation and entered manually onto paper registers. They were then single-entered into a dedicated Excel database (Microsoft Excel, 2011) on a weekly basis	As the study only used routinely-collected, anonymized data, the issue of informed patients’ consent does not apply	385	34	351	median 23 (IQR 20–27)	-	Vulnerability (disabled, pregnant, unaccompanied minors) 34 (9%)	-	-	asylum seekers	Nigeria 20% Gambia 17% Senegal 13% Mali 21% Bangladesh 11% Other West African [Ivory Coast, Guinea Conakry, Guinea Bissau, Liberia, Ghana] 15% Other [Pakistan, Eritrea, Somalia, Egypt, Afghanistan, Morocco, Libya] 11% Unknown 1%	-	Difficulties with the asylum process N = 193 (%): Fear of being sent home 35 (18%) Distress related to denial of asylum claim 27 (14%) Asylum commission took a long time 17 (9%) Power abuse/intimidation 6 (3%) Conflict with immigration authorities 4 (2%)	median 77 days (IQR 45–121)	[Before leaving the home country] Combat situation or at risk of death 64 (23%) Witnessed violence or death 42 (15%) Relative killed/missing/incarcerated 42 (15%) Intra-familial conflict 41 (15%) Physical/psychological violence 20 (7%) Rape or sexual abuse – Detention/kidnapping 12 (4%) Torture 4 (1%) Other situations that caused fear for life 48 (18%)	0–6 months 102 (26%) 6–12 months 70 (18%) > 12 months 208 (54%) Unknown 5 (1%)	-	[In 2015 out of 55 landings, 49 were from Libya (Médecins Sans Fontières programme data)]	potentially traumatic events occurred during the migration journey	89% of included subjects experienced a potentially traumatic event during the migration journey a total of 434 traumatic events were recorder in the study population	Numbers of traumatic events experienced: 127 combat situations/risk of death, 59 witnessed violence or death, 14 had a relative killed/missing/incarcerated, 44 received physical/psychological violence, 10 were raped/abused, 102 with detention/kidnapping, 47 for torture, 31 for others (forced labor, witchcraft, persecution)	semi-structured interview	Harvard Trauma Questionnaire	-	mental health	193 (50.13% of total) were diagnosed with mental health conditions main diagnoses: PTSD in 59 (31% of the total diagnoses), depression in 38 (20%), anxiety disorders in 21 (11%), psychological distress in 22 (11%), somatoform disorder in 15 (8%), sleep-wake disorder in 13 (7%), others in 25 (13%)	mental health assessment sessions	Diagnostic and Statistical Manual of Mental Disorders-5 (DSM-5)	no	-	-	Potentially traumatic events are commonly experienced by recently-arrived asylum seekers
Occurrence of intestinal parasites among asylum seekers in Italy: A cross- sectional study	Fontanelli Sulekova	2019	Travel Medicine and Infectious Disease	Quantitative	cross-sectional	Population-based	asylum seekers center of Castelnuovo di Porto Italy	Sanitary Bureau of Asylum Seekers Center of Castelnuovo di Porto, Rome, Italy Auxilium Società Cooperativa Sociale, Senise, PZ, Italy	March 2017 to October 2017	physician with the support of mediators speaking the migrant's native language	native languages	Italy	-	All procedures were performed at the request of the Asylum Seekers Centre, according to internal health management protocol. Therefore, ethical approval was not required to the Ethical Committee because the study was based on routinely collected data and samples	364	81	283	females (median age 23, range 4–47) males (median age 23, range 1–76)	12 children aged 0-14 years were included	-	-	-	asylum seekers	Western Africa 41.7% Eastern Africa 38.5% Middle Africa 2.2% North Africa 7.7% West Asia 3% Southern Asia 6.9% Afghanistan (3), Bangladesh (1), Benin (1), Burkina Faso (3), Cameroon (6), Chad (1), Congo (1), Côte d’Ivoire (23), Eritrea (136), Gambia (20), Ghana (4), Guinea (23), Mali (20), Niger (1), Nigeria (35), Pakistan (21), Senegal (19), Sierra Leone (2), Syria (11), Somalia (4), Sudan (28),…	-	-	<=7 days	-	West Africans, average 15 months (95%Cl 12.97–16.69) Middle Africans, 18 months (95%Cl 8.46–27.29) North Africans 15.5 months (95%Cl 11.4–19.89) Eastern Africans 27 months (95%Cl23.54–31.10) Western Asians 18 months (95%Cl 12.40–23.96) East Mediterranean route 24 months (95%Cl 16–31.84)	sea 93%	Central Mediterranean route East African route East Mediterranean route	-	-	-	interviews with standardized questionnaires	-	-	occurrence of parasitic diseases symptoms common to parasitic infections	75 asylum seekers (20.6%) had at least one intestinal parasite 4.9% showed mixed infections, with a total of 13 species identified (7 species of protozoa and 6 of helminths) 83% of detected infections were from intestinal protozoa 113 (31%) migrants referred symptoms common to parasitic infections: diarrhoea (21; 5.7%), abdominal pain (72; 19.7%), lack of appetite (14; 3.8%), anal pruritus (6; 1.…	faecal and urine samples sent to local laboratory (Nested PCR)	-	yes	bivariate analysis, multiple linear regression	The travel route seems to not affect the prevalence of intestinal parasites (p = 0.096), though there is a significant negative correlation between the time spent during the travel and the total numbers of parasitized subjects in particular within the first 24 months	This study's findings highlight the importance of parasitological surveys among asylum seekers arriving to hosting countries in order to evaluate the reliable risk of parasite introduction though migration
Mental Health and Traumatization of Newly Arrived Asylum Seeker Adults in Finland: A Population-Based Study	Garoff	2021	Int. J. Environ. Res. Public Health	Quantitative	cross-sectional	Population-based	asylum seekers centers	Finnish Institute for Health and Welfare Finnish Immigration Service	19.2 to 30.11.2018	eight trained multilingual research nurses professional interpreter from an accredited company	-	Finland	-	Written informed consent	784	311	473	18–29, n=293 (37.4%) 30–39, n=291 (37.1%) Over 39, n=200 (25.5%)	-	-	-	-	asylum seekers (with registered application)	Russia and the former Soviet Union (Russia and FSU) 29.2% [Russian Federation (78%)] Middle East and North Africa (MENA) 43.6% [Turkey (29%), Iran (24%), Iraq (18%)] Africa (Africa) 16.5% [excluding North Africa, Somalia (20%), Nigeria (17%), Angola (13%), Cameroon (12%)] Other regions 10.7% [Nicaragua (14%), Albania (12%), Bangladesh (7%), India (5%), Cuba (5%), Kosovo (5%), Sri Lanka (5%)]	-	-	newly arrived	-	-	-	-	potentially traumatic events (PTEs) experienced during transit	12.0% (95%CI 10.7–13.4) reported at least one of the mentioned traumatic events during the migration phase 11.65% (95%CI 10.0–13.4) for males 12.6% (95%CI 10.5–15.0) for females	1.0% (95%CI 0.7–1.5) being in combat situations 0.6% natural disaster 5.0% (95%CI 4.1–6.0) seeing a violent injury or death 5.9% (95%CI 5.0–7.0) being the target of physical harm (prevented from moving, pushing or shoving) 4.8% (95%CI 4.0–5.8) being the target of severe physical violence (hitting, kicking, strangling, use of a weapon) 5.3% (95%CI 4.4–6.3) being imprisoned or kidnapped 4.7% (95%CI…	face-to-face interview	items adapted from Harvard Trauma Questionnaire	-	Mental health self-reported mental health symptoms previous mental health diagnosis current regular use of psychotropic medications	41.7% (95%CI 39.6–43.9) reported depression symptoms 34.2% (95%CI 32.1–36.2) reported anxiety symptoms 7.4% (95%CI 6.3–8.7) reported suicidal thoughts 16.2% (95%CI 14.6–17.8) had high risk for traumatization 34.4% (95%CI 32.4–36.5) had medium risk for traumatization 7.9% (95%CI 6.7–9.2) used psychotropic medications 13.3% (95%CI 11.9–14.9) had a previous mental health diagnosis	health examination and mental health-screening tools data collected during face-to-face interviews or using self-administered questionnaires	Hopkins Symptom Checklist-25 (HSCL-25) PROTECT Questionnaire (PQ)	no	-	-	This study highlights the importance of using screening tools to identify asylum seekers with severe mental health problems that may need referral to further assessment and treatment. Asylum seekers from Africa (excluding North Africa) should be given additional attention in initial health screenings and examinations
Mental health of unaccompanied refugee minors in Greece living “in limbo”	Giannopoulou	2022	Psychiatriki	Quantitative	cross-sectional	opportunistic sample	nine long-stay residential facilities, so called shelters for UMRs in Athens	National and Kapodistrian University of Athens Attikon University Hospital	January 2018 to June 2018	the second author and an interpreter	English, Arabic, Dari, Farsi	Greece	-	Written permission to carry out the study was obtained from the Prosecutor for Minors, acting as a legal guardian	90	14	76	between 13 and 17 years, mean 16.2 (SD 1.2)	unaccompanied	-	Years of schooling: median 7 (IQR 5-8)	-	Unaccompanied refugee minors (URMs)	46 (47.8%) Syria 13 (14.4%) Afghanistan 9 (10%) Pakistan 7 (7.8%) Iran 5 (5.6%) Iraq 7 (7.8%) North African 3 (3.3%) African countries	-	Seeking asylum in Europe 42 (46.7%) Seeking asylum in Greece 48 (53.3%)	Months of stay in Greece: median 15.5 (IQR 12-22)	[before-journey] Displacement/change of residence and/or school 61 (67.8%) Separated from parents 72 (80.0%) Witnessed violent acts 59 (65.6%) Being victim of violent acts 38 (42.2%) Death of a close family member (mother, father, sibling) 30 (33.3%) Death of significant loved one e.g., friend, neighbor, teacher 27 (30.0%) Suffered serious physical injury 13 (14.4%)	Months of journey to Greece: median 2 (IQR 1-3)	sea (Aegean islands n=75, 83.3%) or flight	75 (83.3%) Aegean islands	Exposure to trauma during the flight period	Experienced kidnapping, robbery or being cheated 63 (70.0%) Witnessed drowning in the sea 21 (23.3%) Experienced ambiguous loss (e.g. not knowing the fate of a loved one) 15 (16.7%) Death of a loved one 18 (20.0%) Other stressful events 49 (54.4%)	-	questionnaire	War Trauma Questionnaire (WTQ)	-	Mental health levels of psychological distress	DSRS mean 17.20 (SD 6.07) CRIES-8 mean 25.93 (SD 9.96) cPTCI mean 62.83 (SD 13.28) 54 (60%) in clinical depressione range 78 (81.8%) in clinical PTSD range 76 (84.4%) with overly negative posttraumatic thoughts	validated questionnaires	Depression Self-Rating Scale (DSRS) Children’s Revised Impact of Events Scale (CRIES) Children’s Post-Traumatic Cognitions Inventory (cPTCI)	no	-	only for trauma exposure, without specifying exposure pre or during the migration phase	The findings highlight the burden of living “in limbo” situation and add weight to the argument for accelerating the family reunification procedure, as well as the pressing need for improved URMs access to mental health services and psychosocial support
Transit Migration and Trauma: the Detrimental Effect of Interpersonal Trauma on Syrian Children in Transit in Italy	Giordano	2019	Psychological Injury and Law	Quantitative	cross-sectional	opportunistic sample	reception centers Via Aldini and Casa Suraya	Albero della Vita Foundation (AdVF), NGO Share With All People (SWAP), NGO	June to October 2014	researchers, interpreter	Arabic	Italy	-	Verbal consent was acquired from the parents for the participation of their children	271	111	160	aged 6–14; mean age: 10 years; SD 2.11	accompanied	-	-	-	asylum-seeking children	Syria 80% Palestine 20%	-	-	3 to 6 days	-	< 1 year 40% Between 1 and 2 years 38% > 2 years 22%	-	-	Traumatic Experiences	exposure level to traumatic events dose of exposure: mean 7.05 (SD 4.54)	Bereavement 72.4% Family torture 61.2% Exposure to shelling or combat 60.5% Witness interpersonal violence 30.9% Involvement in the hostilities 5.9% Extreme deprivation 32.2%	semi-structured interview and questionnaire	Childhood War Trauma Questionnaire (CWTQ)	-	mental health Posttraumatic Stress Disorder Children’s Strengths and Difficulties Resilience	PTSD 37%, PTSRC total score: mean 6.83 (SD 3.1) Avoidance: mean 2.45 (SD 1.3), 50% Hyperarousal: mean 2.70 (SD1.6) 89.1% Re-experiencing: mean 1.67 (SD1.0) 61.6% Total difficulties: mean 13.13 (SD 5.7)	validated questionnaires	Post Traumatic Stress Reaction Checklist – Child Version (PTSRC) Strengths and Difficulties Questionnaire (SDQ) Child and Youth Resilience Measure-28	no	.	Pearson’s correlation between dose of exposure and the PTSRC total scores shows that multiple exposures to traumatic events greatly increased the number and severity of trauma-related symptoms	Migrant children at large, even when accompanied by parents, often suffer persistent violations of their human rights
Violence and torture against migrants and refugees attempting to reach the European Union through the Western Balkans	Guarch-Rubio	2020	TORTURE	Quantitative	cross-sectional	opportunistic sample	cities in the route: Bihać and Velika Kladuša, two points on the Western Balkan route	University of Madrid and Limerick	July to August 2019	trauma psychologist	Arabic, English	Bosnia-Herzegovina	-	Informed consent was obtained verbally	54	3	51	18-25 years 29 (53.7%) 26-34 years 22 (40.7%) 35+ years 3 (5.5%)	-	-	-	-	migrants/refugees	Algerian 38.9% Moroccan 18.5% Iraqi 14.8% Syrian 14.8% Palestinian 3%.7 Tunisian 3.7% Lybian 1.9% Pakistan 1.9% Western Sahara 1.9%	Single 47 (87%) Married 5 (9.3%) Divorced 2 (3.7%)	-	mean 5.84 months SD 5.03 min-max: 10 days-2 years	Better life 26 (48.1%) Political/religious persecution and war 28 (51.9%)	mean 20.50 months SD 17.66	-	Western Balkan route number of deportations from Croatia to Bosnia-Herzegovina: mean 5.87 (SD 5.50)	Trauma events [presence of traumatic events perpetrated on the external EU borders]	100% of migrants stated that they had been subjected to traumatic experiences associated to their migratory experience average number of traumatic experiences suffered: 17.74 (SD = 9.34, range [1-36]) average number of torture experiences suffered: 9.02 (SD = 5.19, range [0-27])	trauma experiences during the stay: property looted, confiscated, or destroyed 44 (81.5%) physically harmed 38 (70.4%) tortured 22 (40.7%) main torture experiences with in camps: Exposed to rain or cold 50 (92.6%) Deprived of food and water for long periods of time 36 (66.7%) Deprived of medical care 36 (66.7%) Exposed to dirty conditions leading to ill health 35 (64.8%) Exposed to strong heat, s…	Semi-structured interviews	Harvard Trauma Questionnaire (HTQ)	-	Mental health, post-traumatic stress disorder (PTSD)	27 migrants (50%) met the criteria for PTSD diagnosis main trauma symptoms: Trouble sleeping: mean 2.78 (SD 1.21) Recurrent thoughts or memories of the most hurtful or terrifying events: mean 2.76 (SD 0.99) Feeling that you have no one to rely upon but god: mean 2.76 (SD 1.21) Feeling exhausted: mean 2.69 (SD 1.08) Difficulty concentrating: mean 2.65 (SD 1.12)	adapted clinical questionnaire	Harvard Trauma Questionnaire (HTQ)	yes	F test	The cumulative effect of traumatic experiences were positively associated with PTSD; the amount of trauma and torture experiences were related to the presence of psychological trauma symptoms	This research supports previous evidence of systemic and deliberate unofficial deportations, with frequent use of violence against migrants at the border between Bosnia-Herzegovina and Croatia
Changes in self-rated health and quality of life among Syrian refugees migrating to Norway: a prospective longitudinal study	Haj-Younes	2020	International Journal for Equity in Health	Quantitative	longitudinal	Population-based	structures to attend mandatory activities before settlement follow-up with telephone interviews	The Research Council of Norway International Organization for Migration (IOM)	August 2017 to April 2018	trained bilingual staff with cultural competence	Arabic	Lebanon - Norway	-	Participants provided written consent at baseline and verbal consent at follow-up prior to participation	353	181	171	median 34 (IQR 27–41)	-	-	Education in years: median 8 (IQR 6–10)	-	refugees	Syria	Married 265 (75%) Living with partner among married 260 (98%)	No residence permit in Lebanon at baseline 242 69 (%)	Time since arrival in Lebanon at baseline in years (median, IQR) 5 4–5	-	Time since flight from Syria at baseline in years (median, IQR) 5 4–6	-	Been in other transit country before Lebanon: n =20, 6%	-	-	-	self-administered survey	-	-	Self-rated health (SRH) and quality of life (QoL)	at baseline good self-rated health 203 (58%) quality of life physical health mean 13.7 (SD 2.7) quality of life psychological health mean 12.8 (SD 2.7) quality of life social relationships mean 13.7 (SD 3.0) quality of life environment mean 9.0 (SD 2.4) at follow-up good self-rated health 222 (63%) quality of life physical health mean 15.7 (SD 2.8) quality of life psychological health mean 14.5 (…	Validated and not validated questionnaires	WHO Quality of Life Scale (WHOQOL-BREF)	yes	interaction terms in generalized estimating equations	Changes in the main outcomes did not differ by level of education, health literacy, time in transit or if migrating alone or with family	results show that good SRH remain stable while all four QoL domains improve, most pronounced in the environment domain; understanding the dynamics of migration and health is a fundamental step in reaching health equity.
Transient refugees' social support, mental health, and physiological markers: Evidence from Serbian asylum centers	Jankovic-Rankovic	2022	American Journal of Human Biology	Mix	Cross-sectional	Opportunistic sample	two asylum centers in Serbia	University of Notre Dame the Commissariat for Refugees and Migration of the Republic of Serbia	30 may - 30 june 2018	first author with the assistance of a trained interpreter	native language (e.g., Farsi, Pashtu, Urdu)	Serbia	-	Informed verbal consent was obtained before any data were collected	76	35	41	mean 30.1 SD 7.7 range 18-50	-	-	< high school 34.21% high school 21.05% > high school 44.74%	-	Refugees	Afghanistan 48.68% Iran 28.95% Syria 3.95% Pakistan 2.63% Iraq 2.63%	35 single 35 married 1 separated 4 divorced	-	mean 14.96 months SD 11.03	-	mean 9.96 months SD 10.83	-	-	Physical trauma Psychological trauma	No trauma 21.05% Physical trauma 14.47% Psychological trauma 3.95% Both 60.53%	-	Semi-structured interviews	-	-	Mental well-being	RHS-15 total score mean 40.18 SD 12.33 IES-R total score mean 56.86 SD 15.64 PSS neg. total score mean 14.39 SD 4.86 FS total score mean 13.55 SD 4.52	Validated questionnaires, Fingernail cortisol measurement, EBV measurement	22-item Impact of Event Scale-Revised (IES-R) 15-item Refugee Health Screener 15 (RHS-15) 10-item Cohen Perceived Stress Scale (PSS) Arbor Assays (Ann Arbor, MI) DetectX enzyme immunoassay kit (#K003–H1)	yes	MANOVA models	refugees who reported trauma on their mobility journeys reported poorer physical health and mental well-being (RHS-15 scores; p < 0.05), while refugees with longer journeys had higher recent perceived stress	recently settled refugees, who reported lower social support, had poorer mental well-being and higher post-traumatic and recent perceived stress scores than other participants
Forced migration experiences, mental well-being, and nail cortisol among recently settled refugees in Serbia	Jankovic-Rankovic	2020	Social Science & Medicine	Mix	Cross-sectional	Opportunistic sample	two asylum centers in Serbia	University of Notre Dame the Commissariat for Refugees and Migration of the Republic of Serbia	December 17th 2017-January 10th 2018 May 28th-June 30th 2018	lead author and trained translator	native language (e.g., Farsi, Pashtu, Urdu)	Serbia	-	Informed verbal consent was obtained from each participant prior to data collection	111	39	72	mean 28.5 years ± 8.5 SD (range = 18–55 years)	accompanied and unaccompanied minors were excluded	-	< high school (39.0% of men, 48.7% of women) high school (20.8% of men, 20.5% of women) > high school (40.3% of men, 30.8% of women)	-	Refugees	Afghanistan 61.1% Pakistan 5.6% Iraq 8.3% Iran 8.3%	51 single 51 married 2 separated 4 divorced 2 widowed 1 long term relationship	-	mean 12.03 months SD 8.63 for men mean 10.56 months SD 4.76 for women	[At home] Physical Trauma War 63.1% Being kidnapped 4.5% Bomb attack 9.0% Psychological trauma Lack of security 81.1% Corruption 0.9% Threaten to be killed 5.4% Murder of family/friend in war 68.5% Lack of economic insecurity 5.4%	total population mean 8.7 months SD 6.9 (range: 12 days to 24 months) mean 9.06 months SD 7.28 for men mean 8.12 months SD 6.34 for women	-	-	Exposure to traumatic events: physical, psychological, both	No trauma (16.7 of men, 5.1% of women) Physical (only) (9.7% of men, 20.5% of women) Psychological (only) (1.4% of men, 5.1% of women) Both (72.2% of men, 69.2% of women)	Physical trauma Lack of food or water 36.0% Lack of shelter 33.3% Walking for days 39.6% Exposure to low temperature 12.6% Serious injury 4.5% Physical violence 28.8% Robbed 11.7% Caught by police 7.2% Deported 11.7% Psychological trauma Fear for safety 55.9% Uncertainty 34.2% Forced separation from family/friend 12.6% Lack of trust 11.75 Witnessing death and violence 7.2% Lack of security 30.6%	Semi-structured interviews	-	-	Mental well-being and psychological stress	RHS-15 Total Score: mean 36.63 SD 13.74 in males, mean 42.64 SD 10.56 in females PSS Neg. Total Score: mean 13.68 SD 5.29 in males, mean 14.94 SD 4.82 in females IES-R Total Score: mean 52.84 SD 18.34 in males, mean 56.71 SD 15.79 in females IES-R avoidance sub-scale: mean 2.41 SD 0.81 in males, mean 2.59 SD 0.78 in females IES-R intrusion sub-scale: mean 2.39 SD 0.94 in males, mean 2.62 SD 0.81 …	Validated questionnaires, Fingernail cortisol (CORT) measurement	22-item Impact of Event Scale-Revised (IES-R) 15-item Refugee Health Screener 15 (RHS-15) 10-item Cohen Perceived Stress Scale (PSS) Arbor Assays (Ann Arbor, MI) DetectX enzyme immunoassay kit (#K003–H1)	yes	ordinary least squares regression	those who experienced longer journeys had scores indicating poorer well-being; for recent perceived stress, individuals with longer journeys to Serbia reported higher scores compared to those with shorter journeys	recently settled refugees who reported experiencing trauma during their long, arduous journeys had greater recent perceived stress
Effectiveness of a screening program for HBV, HCV, and HIV infections in African migrants to Sicily	Prestileo	2022	Digestive and liver Disease	Quantitative	Prospective	Population-based survey	asylum seekers reception centers	Take Care Advocacy (ITaCA) team Provincial Healthcare Service of Palermo Azienda di Rilievo NAzionale ad Alta Specializzazione CIvico Hospital Palermo	jan 2015- dec 2017	Physician and cultural mediator	English, French, Arabic	Italy	-	Written or verbal consent was obtained	1911	615	1296	mean 24 range 14-41	38% of total sample under 18 years of age	-	-	-	Irregular migrants	Gambia 16.3% Nigeria 15.8% Senegal 9.7% Ivory coast 8.6% Ghana 7.6% Guinea 7.5% Mali 7.2% Sudan 3.3%	-	Irregular African migrants	-	-	-	-	time of passage in Lybia (2015-2016, 2017)	Physical violence Sexual violence	15.8% experienced violence/sexual violence during the transit	-	Structured questionnaire	Definitions from WHO World report on violence and health	-	HBV, HCV and HIV infection	HBV infection 9.7% HCV infection 0.9% HIV infection 2.2%	screening in serum samples	HBsAg, anti-HCV antibody (Ab), and anti-HIV Ab, PCR	yes	bivariate analysis and multiple regression analysis	Prevalence of HBV and HIV infection was higher in people who endured sexual/physical violence	Findings evidence the effectiveness of infectious disease screening programmes for migrants
Development and validation of the Stressful Experiences in Transit Questionnaire (SET-Q) and its Short Form (SET-SF)	Purić	2019	European Journal of Psychotraumatology	Quantitative	Cross-sectional	Opportunistic sample	asylum seekers centers	UNHCR Serbia	February-August 2014	Trained and experienced psychologists	English, Farsi, Arabic	Serbia	-	asked to participate (=ORAL CONSENT?)	226	27	199	mean = 27.35, SD = 8.45	-	-	mean of 11 years of education SD 4.4	-	Refugees	Syria 45% Afghanistan 15% Somalia 17%	-	-	-	-	median 13 months I-III Q: 6-38 months	-	-	Stressful events in transit	List of several stressful events in transit	Total number of stressful events: min-max 0-34 out of 47 Mean total number of srtressful events 13 (SD 6.79) SET-Q total score mean 13.38 (SD 6.79) median 13 min-max: 0-34 SET general mean 2.74 (SD 1.11) median 3 min-max: 0-5 SET smugglers mean 2.16 (SD 1.66) median 2 min-max: 0-7 SET police mean 1.77 (SD 1.43) median 1 min-max: 0-5 SET detention mean 3.75 (SD 3.67) median 3 min-max: 0-13 SET dep…	Newly created and validated questionnaire	Stressful eperiences in transit questionnaire and short form (SET and SET-SF)	-	Anxiety, depression, PTSD	HLCL anxiety mean 2.19 (SD 0.79) HCLC depression mean 2.40 (SD 0.69) BDI-II mean 1.11 (SD 0.60)	Validated questionnaires	Hopkins Symptoms CHecklist-25 Beck Depression Inventory-II	yes	Hierarchical regression	Traumatic and stressful experiences in transit explained a low percentage of the variance of symptomatology results	The tool was validated with good metric properties
Prevalence of Post‐Traumatic Stress Disorder Among Asylum Seekers in Italy: A Population‐Based Survey in Sicily	Rodolico	2020	Journal of Immigrant and Minority Health	Quantitative	Cross-sectional	Population-based	asylum seekers center CARA in Mineo Sicily	Italian Red Cross and University Hospital of Catania, Ministry of Internal Affiairs	october 2016- may 2017	Research team members	English, French	Italy	-	oral?	98	19	74	median 23 I-III Q: 20-27	-	-	median of 6 years of schooling I-III Q: 3.5-12	Employed 52% Unemployed 24% Missing 24%	Asylum seekers	Nigeria 32.6% Senegal 14.3% Gambia 9.2% Ghana 8.2% Mali 8.2% Ivory coast 7.1% Eritrea 4.1%	Married 20.6%	-	median 6 months I-III Q: 4-8	-	median 13.5 months I-III Q: 6-24	-	-	-	-	-	paper-and-pen self- administered questionnaires	Harvard trauma questionnaire (HTQ)	-	prevalence of PTSD	PTSD: 44% (CI 38.1-49.9%) affected	paper-and-pen self- administered questionnaires	Post-traumatic stress disorder checklist-civilian (PLC-C)	yes	linear regression	We did not find significant association between PTSD and duration of journey and stay in Italy	PTSD had a high prevalence
Anthropological Research Study of Migrants at the First Aid and Reception Center (CPSA) of Lampedusa	Segneri	2022	International Journal of Environmental Research and Public Health	Mixed	Cross-sectional	Opportunistic sample	First Aid and reception center	National Institute for Health, Migration and Poverty (INMP)	4 May-20 September 2015	Medical anthropologist	Tigrinya, Arabic, English, French	Italy	-	most likely oral	112	30	82	mean 24.4 SD 6.7 range 10-46	-	23.2% of the participants arrived at the center with their family	Up to 5 years education 13.4% Primary education 38.4% First-level secondary education 20.5% Second-level secondary education 17.9%	-	Migrants	Eritrea 24.1% Nigeria 23.2% Sudan 8.0% Gambia 7.1% Ghana 5.4% Syria 6.3%	-	About 80% of the participants planned to conclude their migration by: remaining in Italy 33.8% moving to another European country where they already had relatives Germany 22.1% Sweden 14.3% United Kingdom 11.7% 42.9% planned to ask their relatives for initial support upon arrival; 40.2% had relatives who had already emigrated to Europe. 13.0% Initially planned to stay in Libya but, once there, de…	-	International protection 61.6% Economic factors 58.9%	-	-	North Africa 22.2% Central-North Africa 24.2% East-North Africa 30.3% West-Central-North Africa 5.1% West-north Africa 12.1% Asia-Africa 6.1%	Physical violence Sexual violence Psychological abuse Detention conditions Threats Sensory deprivation	75.9% experienced at least one form of violence out of the mentioned Physical violence 50.9% Sexual violence 4.5% Psychological abuse 48.2% Detention conditions 33.0% Threats 25.9% Sensory deprivation 8.0%	-	Semi-structured interviews and field notes	-	the military and the prison police 81%	Self-perceived health status during the journey and at arrival at Lampedusa center Reported health problems resulting from the migration journey that requested medical attention	Self-perceived health status: during the journey: very bad (66.7%), bad (23.1%), good (10.2%), very good (0.0%) at Lampedusa center: very bad (11.2%), bad (35.5%), good (53.3%), very good (0.0%) Reported health problems resulting from the migration journey that requested medical attention 64.8%	Semi-structured interviews and field notes	-	no	-	-	Violence and torture were constants during the migration journey importance of multidisciplinary collaboration in emergency contexts
Health status and use of medication and their association with migration related exposures among Syrian refugees in Lebanon and Norway: a cross-sectional study	Strømme	2020	BMC Public Health	Quantitative	Cross-sectional	Population-based survey	structures to attend mandatory activities before settlement offered by the International Organization for Migration; follow-up with interview phone calls	Regional Committee for Medical & Health Research Ethics of South East Norway Department of Global Public Health and Primary Care, University of Bergen	2017-2018	trained staff	Arabic, Kurmanji	Lebanon - Norway	-	signed a consent form in Arabic	827	340	487	mean 33 (SD 10)	-	-	education level: mean of 9 years (SD 4)	-	Refugees, asylum seekers	Syria	Married 533 (65%) Co-habiting with partner 524 (95%)	No residence permit in current country 373 (46%)	mean 4 SD 2	-	Time in transit country in categories (up to 6 months 69, 6-12 months 27, 1-2 years 32, > 2 years 68)	flight	215 (26%) reported to have passed a transit country	Retained during flight exposed to potentially traumatic events	Retained during flight n =58 (10%) Exposed to potentially traumatic event(s), n = 322 (41%)	-	Questionnaires	Single General Trauma Item	-	Chronic pain, chronic impairment, anxiety, depression, PTSD	Chronic pain 30% chronic impairment 29% anxiety/depression 35% HSCL-10 score mean 1.62 PTSD diagnosis 7% HTQ score mean 1.56	Validated and not validated questionnaires	Hopkins Symptom Checklist (HSCL-10) Harvard Trauma Questionnaire (HTQ)	yes	linear or logistic regression	Exposures to potentially traumatic events were associated with both symptoms of anxiety/depression and PTSD	Forcibly displaced Syrians in Lebanon and Norway in general have few chronic diseases yet bear a high burden of chronic pain and symptoms of mental health problems
Changes in health among Syrian refugees along their migration trajectories from Lebanon to Norway: a prospective cohort study	Strømme	2020	Public Health	Quantitative	longitudinal	Population-based survey	structures to attend mandatory activities before settlement offered by the International Organization for Migration; follow-up with interview phone calls	University of Bergen Unit for Migration and Health, Norwegian Institute of Public Health Regional Committee for Medical and Health Research Ethics of South East Norway International Organization for Migration	August 2017- April 2018	project staff and healthcare workers	Arabic	Lebanon - Norway	-	Informed written consent	353	181	171	median 34, I-IIIQ: 27-41	-	-	Education (years): median 8 IQR 6-10	-	Refugees	Syria	Married 265 (75%) Cohabitingwith partner 260 (98%)	No residence permit in Lebanon at baseline 242 (69%)	Time since arrival in Lebanon at baseline (years): median 5 IQR 4-5	-	median time since flight from Syria at baseline 5 years (IQR: 4-6)	flight	been in other transit country before Lebanon n = 20 (6%) time in transit countries: Up to 2 years n = 8 38%, >2 years n = 13 62%	Exposure to potentially traumatic events	exposed to potentially traumatic event(s) n = 135, 40%	-	questionnaire	-	-	prevalence of non communicable diseases, chronic pain, chronic impairment, mental health (prevalence of anxiety, depression, PTSD)	at baseline Non-communicable disease 42 (12%) Chronic impairment 100 (29%) Chronic pain 104 (30%) Anxiety/depression 118 (33%) PTSD 14 (5%) Daily use of drugs 66 (20%) at follow-up Non-communicable disease 30 (9%) Chronic impairment 99 (28%) Chronic pain 98 (28%) Anxiety/depression 38 (11%) PTSD 7 (2%) Daily use of drugs 60 (18%)	validated questionnaires	Hopkins Symptom Checklist (HSCL-10) Harvard Trauma Questionnaire (HTQ)	yes	stratification of effect measures and interaction terms in GEE regression	few years of stay in Lebanon was associated with stronger improvement in mental health compared to six years stay or more; change in the main outcomes did not differ by gender or other migration-related experiences	We find that mental health outcomes improve from a conflict-near transit setting in Lebanon to an early resettlement setting in Norway, while somatic health outcomes remain stable. Temporal changes in health among moving populations warrant attention, and long-term changes need further scrutiny.
“Journey of hope”: a study on sexual gender-based violence reported by asylum-seeking women during their journey to Europe“Journey of hope”: a study on sexual gender-based violence reported by asylum-seeking women during their journey to Europe	Bronsino	2020	Epidemiologia & Prevenzione	Quantitative	Cross-sectional	Secondary data (medical records)	asylum seekers reception center T.Fenoglio	Italian Red Cross and University of Turin	June 2016- December 2017	Physicians	-	Italy	-	-	2484	2484	0	10.3% below 18 years 55.5 % between 18-24 years 27.7% between 25-34 years the remaining > 35 years	10.3% of included women were below 18 years	10.9% pregnant	-	-	Asylum seekers	Sub Saharan Africa 67.9% Horn of Africa 22.5% Middle East 3.6% North Africa 3.8% Central-South Africa 1.7% Others	-	-	-	-	-	-	if the sexual violence was experienced in Libya	Torture and sexual gender-based violence experienced in Lybia for the majority of women	53 cases of torture identified 46 cases of sexual violence identified (67.6% reported that the violence was committed during the stay in Libya) 6 cases of human trafficking	-	medical records (health certification documentation) and medical visits	-	-	Diseases at arrival (systems involved according to ICD)	131 cases of skin disease 111 cases for general and unspecified diseases 79 cases for digestive system 69 cases for respiratory system 27 cases for musculoskeletal system 40 cases for female genital system others	medical records (health certification documentation) and medical visits	ICD	no	-	-	women who suffered sexual violence arrived in Italy sicker than their counterparts and about half of them were pregnant
Major depressive disorder prevalence and risk factors among Syrian asylum seekers in Greece	Poole	2018	BMC Public Health	Quantitative	Cross-sectional	Population-based survey (all adults residing in the camp during the study period)	Refugee camp in Attica Greece	International Organization for Migration (IOM) and university (Harvard TH Chan School of Public Health)	jan 16-31, 2017	Member of the research team paired with Arabic-English interpreters	Arabic, English	Greece	-	Informed consent was obtained orally from all participants to avoid the potential risks of collecting participant names	135	55	80	median 30, I-IIIQ: 24–37	-	67% of participants had children	None 11.4% Primary 22.0% Secondary 28.8% Tertiary/higher 37.9%	-	Refugees	Syria 88.9%	Single, never married 34 (25.6%) Ever married 99 (74.4%)	-	median 10.4 months I-III Q: 9.6-10.8	Syrian conflict	median 12.1 months I-III Q: 10.7-35.8	-	-	-	-	-	face-to-face survey	-	-	prevalence of major depressive disorder	major depressive disorder detected in 44% of participants	face-to-face survey	Patient Health Questionnaire-8	yes	multivariable logistic regression	odds of depression increased for each additional month spent in Greece	Findings suggest potential risks and protective factors of major depression among migrants, but the cross-sectional nature precludes causal inference
Chronic pain and mental health problems among Syrian refugees: associations, predictors and use of medication over time: a prospective cohort study	Strømme	2021	BMJ Open	Quantitative	longitudinal	Population-based survey	structures to attend mandatory activities before settlement offered by the International Organization for Migration; follow-up with interview phone calls	University of Bergen International Organization for Migration	August 2017- April 2018	project staff and healthcare workers	Arabic	Lebanon - Norway	-	We obtained informed consent from all respondents both before study enrolment and at follow-up.	353	181	171	median 34, IQR: 27–41	-	-	Education in years: median 8 IQR 6–10	-	Refugees	Syria	Married 265 (75%) Living with partner if married 260 (98%)	No residence permit in Lebanon 242 (69%)	time since flight from Syria in Lebanon median 5 years (IQR: 5-6) time since arriving in Norway median 14 months (IQR: 12-15)	-	-	Migrating without family	-	Exposure to traumatic events connected with being forcibly displaced	Exposure to traumatic event(s) n = 135, 40%	-	Questionnaire	Single General Trauma Item Harvard Trauma Questionnaire (HTQ)	-	Chronic pain, anxiety/depression symptoms, use of analgesics and psychotropics, post-traumatic stress symptoms	at baseline anxiety/depression symptoms 118 PTSD symptoms 14 poor sleep 52 at follow-up anxiety/depression symptoms 39 PTSD symptoms 7 poor sleep 30 add medications	validated questionnaires	Hopkins Symptom Checklist (HSCL-10) WHO Quality of Life Scale (WHOQOL-BREF)	yes	Poisson regression	Several migration-related stressors were also associated with poor mental health outcome	Most refugees recover from mental health problems from the transit to the early resettlement phase, while a few have persisting problems. Among these, mental health and chronic pain are interrelated and associated with a range of postmigration stressors.
The effects of traumatic experiences during transit and pushback on the mental health of refugees, asylum seekers, and migrants	Vukčević Marković	2023	European Journal of Psychotraumatology	Quantitative	Cross-sectional	Opportunistic sample	6 asylum and reception centers or private accomodations in the territory of Belgrade	University Department of Psychology of the Faculty of Philosophy	May-July 2021	psychologist with experience in providing psychological support to refugees	English, French, Arabic, Farsi	Serbia	-	Written informed consent	201	22	179	mean 28.75 SD 8.82 range 14-65	2.9% of minors participating in the study	-	no formal education 9% lower grades primary school 11.6% higher grades secondary school 14.3% secondary school 25.9% primary academic studies 21.2% specialist academic studies 9.0% doctoral studies 1.6%	-	Refugees	Syria 24.4% Afghanistan 19.7% Morocco 17.1% Iran 8.3% Iraq 5.2% Bangladesh 4.7% Others <5%	Not married 56.5%	Did not apply for asylum in Serbia 90.6%	More than half of the participants (63.4%) left their country of origin two or more years ago from the moment of participating in the research	-	63.5% of the participants left their country of origin 2+ years ago from the moment of participating in the research	-	-	Stressful and traumatic events during transit experience of pushback to neighbouring countries Stressful and traumatic experiences during pushback	Number of stressful and traumatic events during transit (out of the 20 proposed): mean 10.27, SD 4.85, min-max = 0-20 65.2% esperienced pushback to neighbouring countries Number of stressful and traumatic experiences during pushback: mean 3.60, SD 1.72, min-max = 0-6	Stressful and traumatic events during transit Lack of food/water 84.8% Lack of shelter 80.0% Life threatened 76.0% Separation from family/close friends 65.5% Pushback 65.2% Deprivation of relevant information 61.9% Psycological violence 60.0% Getting lost 59.4% Personal property or money taken 58.3% Severe physical injury 55.0% Discrimination 54.0% Death of a close person 50.0% Smuggler not fulfi…	Data collection conducted in groups up to 10 people in the form of paper and pencil questionnaires (some validated, some especially developed for the study)	Stressful experiences in transit questionnaire-short version (SET-SF) Questionnaire for assessing stressful and traumatic experiences during pushback	-	Mental health (anxiety, depression, PTSD) Psychological well-being	participants psychologically vulnerable 84.6% pronounced symptoms of depression 50.7% pronounced symptoms of anxiety 37.8% pronounced symptoms of PTSD 32.3% RHS total mean 28.64 (SD 14.27) min-max 0-52 RHS depression mean 9.01 (SD 4.85) min-max 0-16 RHS anxiety mean mean 9.37 (SD 4.78) min-max 0-16 RHS PTSD mean 8.45 (SD 5.20) min-max 0-16 well-being index mean 7.67 (SD 6.93) min-max 0-25	Data collection conducted in groups up to 10 people in the form of paper and pencil validated questionnaires	Refugee Health Screener (RHS-13) The well-being index (WHO5)	yes	correlation analysis hierarchical linear regression	Moderate positive correlations between number of traumatic experiences during transit and RHS total and subtotal scales no correlation with psychological well-being same pattern for traumatic experiences during pushback in participants who experienced pushback, traumatic experiences in transit and pushback predicted depression, anxiety, PTSD and overall vulnerability	High prevalence of stressful and traumatic experiences during transit and during pushback Results provide data on high-risk and dangerous transit routes High degree of psychological vulnerability in refugees' populations and depression, anxiety and PTSD positively correlated with experiences during transit
